# Supplementary material for: GOBP1 from the Variegated Cutworm Peridroma saucia (Hübner) (Lepidoptera: Noctuidae) Displays High Binding Affinities to the Behavioral Attractant (Z)-3-Hexenyl acetate
Source: Insects. 2021 Oct 15;12(10):939. doi: 10.3390/insects12100939 (PMC8540349; doi:10.3390/insects12100939)
Supplement: Supplementary file 1 [file insects-12-00939-s001.zip]

Archive with 3 entries (3 files):
- Supplementary table 1.pdf
- Supplementary table 2.pdf
- Supplementary table 3.pdf
